# Supplementary material for: Assessment of the role of Trichomonas tenax in the etiopathogenesis of human periodontitis: A systematic review
Source: PLoS One. 2019 Dec 17;14(12):e0226266. doi: 10.1371/journal.pone.0226266 (PMC6917263; doi:10.1371/journal.pone.0226266)
Supplement: S2 Table — (XLSX) [file pone.0226266.s002.xlsx]

## Sheet: Publications without duplicate
S2 Table - Reasons for exclusion of publications recorded after removal of duplicates
Publication: authors and date	Inclusion
From 1960 to marsh 2019	Yes/No
Benabdelkader S. et al. 2019	Yes	Specific clones of Trichomonas tenax are associated with periodontitis.
Derikvand N. et al. 2019	No - 1	Frequency and Associated Risk Factors of Entamoeba gingivalis and Trichomonas tenax among Patients with Periodontitis in Western Iran
Garcia G. et al 2018	No - 2	Prevalence of two Entamoeba gingivalis ST1 and ST2-kamaktli subtypes in the human oral cavity under various conditions
Dybicz M et al. 2018	No - 3	Molecular identification of Trichomonas tenax in the oral environment of domesticated animals in Poland - potential effects of host diversity for human health.
Brosh-Nissimov T. et al. 2018	Yes	A false-positive Trichomonas vaginalis result due to Trichomonas tenax presence in clinical specimens may reveal a possible T. tenax urogenital infection
Sheng-Yong Feng et al. 2018	No - 2	Prevalence and molecular characterization of Trichomonas gallinae from domestic pigeons in Beijing, China
Nian Dong et al. 2018	No - 2	Tetratrichomonas in pyopneumothorax
Yao CQ. Et al. 2018	No - 4	Aberrant and accidental trichomonad flagellate infections: rare or underdiagnosed?
Jacobsson S et al. 2018	No - 2	WHO laboratory validation of Xpert® CT/NG and Xpert® TV on the GeneXpert system verifies high performances.
Dybicz M. et al. 2018	No - 6	Studies on prevalence of infection with Trichomonas tenax identified by molecular techniques – in respect to oral health of patients with various systemic disease requiring immunosuppressive therapy
Marty et al. 2017	No - 4	trichomonas tenax and periodontal disease: a concise review
Ribeiro et al. 2018	No - 4 and 6	Periodontal disease in patients with Down syndrome: A systematic review
Esteban-Fernandez A. et al. 2017	No - 2	The role of wine and food polyphenols in oral health
Martinez-Herrero MC et al. 2017	No - 3	Novel avian oropharyngeal trichomonads isolated from European turtle doves (Streptopelia turtur) and racing pigeons (Columba livia): genetic and morphometric characterisation of clonal cultures
Kellerova & Tachezy 2017	No - 3	Zoonotic Trichomonas tenax and a new trichomonad species, Trichomonas brixi n. sp., from oral cavities of dogs and cats.
Jerez Puebla LE et al. 2017	No - 2	Molecular analysis of Giardia duodenalis isolates from symptomatic and asymptomatic children from La Habana, Cuba.
Sonkar SC et al. 2016	No - 2	A molecular-beacon-based asymmetric PCR assay for easy visualization of amplicons in the diagnosis of trichomoniasis
Preisner H. et al. 2016	No - 2	The cytoskeleton of parabasalian parasites comprises proteins that share properties common to intermediate filament proteins
Rashidi MF. et al. 2016	Yes	The effect of nonsurgical periodontal therapy on Trichomonas tenax and Entamoeba gingivalis in patients with chronic periodontitis
Govro EJ. et al. 2016	Yes	Cytokine response of human THP-1 macrophages to Trichomonas tenax.
Yazar S. et al 2016	No- 7	Investigation of Entamoeba gingivalis and Trichomonas tenax in periodontitis or gingivitis patients in Kayseri
Jiang X. et al. 2016	No - 3	Prevalence of Trichomonas spp. in domestic pigeons in Shandong province, China, and genotyping by restriction fragment length
Szczepaniak K. et al. 2016	No - 3	Canine trichomonas tenax mandibular gland infestation
Testa M. et al. 2016	No - 8	Evaluation of oral microbiota in undernourished and eutrophic children using checkboard DNA-DNA hybridization
Chudnovskiy A. et al. 2016	No - 1 and 2	Host-protozoan interactions protect from mucosal infections through activation of the inflammasome
Barratt J. et al. 2016	No - 1 and 2	Bulky trichomonad genomes: encoding a Swiss Army knife
Sampaio-Maia B. et al. 2016	No - 1 and 2	The oral microbiome in health and its implication in oral and systemic disease
Perkowski K. 2016	No - 1	Components of oral microbiome as potential risk factor of local and general infections in patients with and without congenital malformations of masticatory system
Leckenby A & Hall N. 2015	No - 3	Pleural infection: past, present and future directions.
Koptina et al. 2015	No - 3	Challenges to get axenic cultures of trichomonas spp. - A new approach in eradication of contaminants and maintenance of laboratory
Corcoran JP et al. 2015	No - 4	Pleural infection: past, present, and future directions
Li W. et al. 2015	No - 3	The prevalence of intestinal trichomonads in chinese pigs
Ribeiro et al. 2015	Yes	Is Trichomonas tenax a parasite or a commensal?
Martinez-Giron R. 2015	No - 1 and 2	Parabasalids in respiratory secretions and lung diseases
Sundberg LR & Pulkkinen K. 2015	No - 2	Genome size evolution in macroparasites
Marty M et al. 2015	No- 1 and 8	Observation of trichomonads infection in a child with periodontitis by direct microscopy at dental office
Mehr A et al. 2015	No - 1 and 6	Prevalence of oral trichomonas tenax in periodontal lesions of Down syndrome in Tabriz, Iran.
Meek C. et al. 2014	No - 2	Trichomonas vaginalis induces cytopathic effect on human lung alveolar basal carcinoma epithelial cell line A549
Maritz J. et al. 2014	No - 3	What is the importance of zoonotic trichomonads for human health?
Genelyn B et al. 2014	No - 1	First report of Trichomonas tenax infections in the Philippines
Girard YA. Et al. 2014	No - 3	Trichomonas stableri n. sp., an agent of trichomonnosis in pacific coast band-tailed pigeans (Patagionenas fasciati monilis)
Reyes JCB. Et al. 2014	No - 3	Development of a loop-mediated isothermal amplification assay for detection of Trichomonas vaginalis
Dimasuay KG et al. 2014	No - 10	First report of Trichomonas tenax infections in the Philippines
Lennon RJ. Et al. 2013	No - 3	Trichomonad parasite infection in four species of Columbidae in the UK
Wade WG. 2013	No - 2	Characterisation of the human oral microbiome
Wade WG. 2013	No - 2	The oral microbiome in health an disease
Conrad MD. Et al 2013	No - 2	Getting trichy: tools and approaches to interrogating Trichomonas vaginalis ina post-genome world
Yao C. et al 2012	No - 2	Opportunistic human infections caused by tritrichomonas species: A mini-review
El Sibaei MM. Et al 2012	Yes	Growth kinetics, antigen profiling and proteinase activity og egyptian Trichomonas tenax isoltes derived from patients having oral infections
Leterrier et al. 2012	Yes	Trichomonads in pleural effusion: a case report, literature review and utility of PCR for species identification
Dwivedi SP et al. 2012	No - 2	18S ribosomal DNA based PCR diagnostic assay for Trichomonas vaginalis infection in symptomatic and asymptomatic women in India
Nielsen TJ. Et al. 2012	No - 9	Glycogen accumulation and degradation by the trichomonads Trichomonas vaginalis and Trichomonas tenax
El Sharbini et al. 2012	No - 9	In vitro Effect of Pomegranate Peel Extract on Trichomonas tenax
de Albuquerque et al. 2011	No - 1	Incidence of Etnamoeba gingivalis and Trichomonas tenax in samples of dental biofilm and saliva from patients with periodontal disease
Harp DF. et al. 2011	No - 2	Trichomoniasis: evaluation to execution
Abualgomsaan M et al. 2010	No - 7	The investigation of Entamoeba gingivalis and Trichomonas tenax in a group of patients with periodontal disease
Ghabanchi J. et al. 2010	No - 1	Prevalence of oral Entamoega gingivalis and Trichomonas tenax in patients with periodontal disease and healthy population in Hsiraz southern Iran
Grabensteiner E. et al. 2010	No - 2	Molecular analysis of clonal trichomonads isolates indicate the existence of heterogenec species present in different birds and within the same host
Crucitti T. et al. 2010	Yes	Trichomonas vaginalis is highly prevalent in adolescent girls, pregnant women and commercial sex morkers in Ndola, Zambia.
Vijayan VK. Et al. 2010	No - 5	Emerging and established parasitic lung infestations
Liang YF. Et al. 2010	No - 9	In vitro effect of Huyinling extract on Trichomonas tenax
Cepicka I. et al. 2010	No - 2	Critical taxonomic revision of parabasalids with the description of one new genus and three new species
Kucknoor AS. et al. 2009	No - 9	Genetic identity and differential gene expression between Trichomonas vaginalis and Trichomonas tenax
Fuentes CR. et al. 2008	No - 8	Prevalencia y asociaion epidemiologica de los protozoarios orales Entamoeba gingivalis y Trichomonas tenax en ninos mexicanos
Gerhold RW. et al. 2008	No - 2	Molecular characterization of the Trichomonas gallinae morphologic complex in the united States
Van Vuuren SF. 2008	No - 2	Antimicrobial activity of South African medicinal plants
Zubacova Z. et al. 2008	No - 2 and 9	Comparative analysis of trichomonad genome sizes and karyotypes
Crucitti T. et al. 2008	No - 2	Molecular typing of the actin gene of trichomonas vaginalis isolates by PCR - restriction fragment lenght polymorphism
Cobo ER. et al. 2007	No - 2	Sensitivity and specificity of culture and PCR of smegma samples of bulls experimentally infected with Tritrichomonas foetus
Duboucher C et al. 2007	No - 4	Human pulmonary trichomonoses.
Athari A et al. 2007	No - 1	Prevalence of oral trichomoniasis in patients with periodontitis and gingivitis using PCR and direct smear
Mundodi V et al. 2006	No - 2	A novel surfac eprotein of trichomonas vaginalis is regulated indepently by low iron and contact with vaginal epithelial cells
Basset D. 2006	No - 2	Diagnostic des parasitoses pulmonaires
Doonquah L & Doonquah L. 2006	No - 2	Infection, host resistance and antimicrobial management of the surgical patient
Cepicka I. et al. 2006	No - 2	New evolutionary lineages, unexpected diversity and host specificity in the parabasalid genus Tetratrichomonas
Cepicka I et al. 2005	No - 2	Cryptic species within the Tetratrichomonads gallinarum species complex revealed by molecular polymorphism
Stark D et al. 2005	No - 2	Detection of dientamoeba fragilis in fresh stool specimens using PCR
Chiche L et al. 2005	Yes	Pleuro-pneumopathies à Trichomonas tenax
Piette E & Mahy P. 2005	No - 4	Stomatites bactériennes "non spécifiques"
Carvalho SE et al. 2005	No - 2	Trichomonas vaginalis: identification of a triacylglycerol acylhydrolase
Kawai S et al. 2005	No - 2	Hypothesis: Structures, evolution, and ancestor of glucose kinases in the hexokinase family
Kutisova K et al. 2005	No - 2	Tetratrichomonads from the oral cavity and respiratory tract of humans
Prieto-Prieto J & Calvo A. 2004	No - 2	Microbiological basis of oral infections and sensitivity to antibiotics
Kurnatowska AJ et al. 2004	No - 7	Invasion of Trichomonas tenax in patients with periodonal disease
Kim J & Staat A. 2004	No - 8 and 1	Acute care issues in internationally adopted child
Malavé TM & Forney JD. 2004	No - 2	Identification of a developmentally regulated translation elongation factor 2 in Tetrahymena thermophila
Pierkarczyk J et al. 2003	No - 2	Oral cavity as a potential source of infections in recipients with diabetes mellitus
Duboucher C et al. 2003	No - 2	Pulmonary coinfection by trichomonas vaginalis and pneumocystis sp. as a novel manifestation of aids.
Haug RH. 2003	No -2	The changing microbiology of maxillofacial infections
Gerbod et al. 2002	No- 2	Molecular phylogeny of parabasalids inferred from small subunit rRNA sequences, with emphasis on the Devescovinidae and Calonymphidae
Chomitz L. et al 2002	No - 6	Screening evaluation of oral cavity microorgansims in dialized and kidney allograft recipients under chronic immunosuppression
Vanacova S et al. 2001	No - 9	Unusual diversity in α-amanitin sensitivity of RNA polymerases in trichomonads
Drozdowicz YM & Rea PA. 2001	No - 2	Vaucolar H+ pyrophosphatases: from the evolutionary backwaters into the mainstream
Gebhard S et al. 2001	No - 2	Inhibition of phosphofructokinases by copper (II)
Wang J. 2000	No - 2	Trichomoniasis
Lonc E et al. 2000	No - 1	Co-occurrence of parasites sensu lato in alimentary tract of patients hospitalised in lower Silesia.
Yamamoto A et al. 2000	Yes	Characterization of the cathepsin B-like proteinase of Trichomoans tenax ATCC 30207
Nagao E et al. 2000	Yes	Two distinct hemolysins in Trichomonas tenax ATCC 30207
Duboucher C et al. 2000	Yes	Lymph node infection by Trichomonas tenax: report of a case with co-infection by Mycobacterium tuberculosis
Cielecka, D et al. 2000	No - 6	Oral cavity condition and the occurrence of parasitic protozoans in patients with genetic diseases
Zdero, M et al. 1999	No - 1	Entamoeba gingivalis and Trichomonas tenax: Finding in human populations with and without buccal pathology
Stratakis DF et al. 1999	No - 7	Pulmonary trichomoniasis: diagnosis based on identification of irritation in bronchoalveolar lavage.
Kurnatowska AJ & Kurnatowski P. 1999	No- 7	Trichomonosomycosis of the oral cavity
Schuster GS. 1999	No 2	Oral flora and pathogenic organisms
Edgcomb V et al. 1998	No - 2	New Insights into the Phylogeny of Trichomonads Inferred from Small Subunit rRNA Sequences
Shigeharu M et al. 1998	No -2	Phylogenetic position of symbiotic protist Dinemympha exilis in the hindgut of the termite Reticulitermes speratus inferred from the protein phylogeny of elongation factor 1α
Segović S et al 1998	Yes	Trichomonas tenax proteolytic activity.
Madico G et al. 1998	No - 2	Diagnosis of Trichomonas vaginalis infection by PCR using vaginal swab samples.
Kikuta N et al 1997	No - 1	Specific and sensitive detection of Trichomonas tenax by the polymerase chain reaction.
Drmota T & Král J. 1997	No - 2	Karyotype of Trichomonas vaginalis
Terezhalmy GT & Naylor G. 1996	No - 2	ORAL MANIFESTATIONS OF SELECTED SEXUALLY RELATED CONDITIONS
Hashimoto T. & Hasegawa M. 1996	No - 2	Origin and early evolution of eukaryotes inferred from the amino acid sequences of translation elongation factors 1α/Tu and 2/G
Fukura K et al. 1996	No - 9	Nucleotide sequence of the SrRNA gene and phylogenetic analysis of Trichomonas tenax.
Mahdi NK & al-Saeed AT. 1993	No - 1	Trichomonas tenax in Basrah, Iraq.
Kurnatowska AJ. 1993	No - 7	Search for convergence between values of indicators for evaluating oral cavity status as recommended by WHO and presence of fungi or Trichomonas tenax.
Paces J et al. 1992	No - 2	Cloning and characterization of a repetitive DNA sequence specific for Trichomonas vaginalis.
el Hayawan IA & Bayoumy MM. 1992	No - 1	The prevalence of Entamoeba gingivalis and Trichomonas tenax in periodontal disease.
Krvavac S. 1992	No - 6	Pre-existing chronic infraepithelial trichomonas invasion with consecutive immunodepression enables progression of human immunodeficiency virus: A new concept of acquired immunodeficiency syndrome pathogenesis
Madinier I et al 1992	No- 2	Epstein-Barr virus DNA detection in gingival tissues of patients undergoing surgical extractions
Bózner P & P. Demeš 1991	Yes	Degradation of collagen types I, III, IV and V by extracellular proteinases of an oral flagellate Trichomonas tenax
Bózner P & P. Demeš 1991	Yes	Cell-associated and extracellular proteolytic activity of an oral flagellate, Trichomonas tenax.
Vráblic J et al. 1991	No - 7 & 8	Morphology and diagnosis of Entamoeba gingivalis and Trichomonas tenax and their occurrence in children and adolescents.
Gombosová A & Valent M. 1990	No - 2	Dot-immunobinding assay with monoclonal antibody for detection of Trichomonas vaginalis in clinical specimens.
Feki A, Molet B. 1990	Yes	Importance of Trichomonas tenax and Entamoeba gingivalis protozoa in the human oral cavity.
Kurnatowska A. 1990	No - 7	Value of WHO recommendations for the assessment of oral health in patients with diagnosed Trichomonas tenax invasion.
Gannon JT et al. 1989	No - 2	Growth studies on xenic cultures of Entamoeba gingivalis using established media
Fritsche TR. 1989	No - 5	Pathogenic Protozoa: An Overview of in Vitro Cultivation and Susceptibility to Chemotherapeutic Agents
Ouaissi A & Capron A. 1989	No - 4	Some aspects of protozoan parasite-host cell interactions with special reference to RGD-mediated recognition process
Zvetkova A et al. 1988	No - 7	Humoral immune response against Trichomonas tenax in patients with chronic catarrhal gingivitis before and after specific Fasigyn treatment.
Ribaux CL et al. 1988	No - 9	Trichomonas tenax: ultrastructure of giant forms.
Alderete JF, Garza GE. 1988	No - 2	Identification and properties of Trichomonas vaginalis proteins involved in cytadherence.
Jakobsen EB et al. 1987	Yes	Trichomonas species in a subhepatic abscess.
Cvetkova A et al. 1987	No - 7	Comparative immunoelectrophoretic studies of total water-soluble extracts of Trichomonas vaginalis, T. tenax and T. hominis.
Ioli A et al. 1987	Yes	Trichomonas tenax in haemodyalized patients--serologic research.
Lockwood BC et al. 1987	No - 2	The use of a highly sensitive electrophoretic method to compare the proteinases of trichomonads
Bottone EJ & Prestia-Reitano M. 1987	No - 2	Microbial colonization of mucous membranes
Cross JH. 1987	No - 2	Recent advances in human protozoan parasites of the gastrointestinal tract
Rivera F et al. 1986	No - 1	Pathogenic and free-living protozoa cultured from the nasopharyngeal and oral regions of dental patients: II
Thomason JL et al. 1986	No - 2	Trichomoniasis
Ferrara A et al. 1986	Yes	Possible pathogenic role of Trichomonas tenax in chronic periodontitis.
Alderete JF & Garza GE. 1985	Yes	Specific nature of Trichomonas vaginalis parasitism of host cell surfaces.
Sato M et al. 1985	No - 2 and 7	[Occurrence of oral trichomonads (Trichomonas tenax) in subgingival plaque materials]
Hers SM. 1985	No - 4	Pulmonary trichomoniasis and Trichomonas tenax.
Alderete JF & Pearlman E. 1984	Yes	Pathogenic Trichomonas vaginalis cytotoxicity to cell culture monolayers.
Palmieri JR et al. 1984	No - 6	Parasites found in the mouths of inhabitants of three villages of South Kalimantan (Borneo), Indonesia.
Kurnatowska A. 1984	No - 7	Correlation between pathological lesions and the presence of Trichomonas tenax and fungi in the oral cavity.
Ribaux CL et al. 1983	Yes	Immunohistochemical localization of fibronectin-like protein on the cell surface of the oral flagelatte Trichomonas tenax.
Burkova T & Nikova M. 1983	No - 7	Comparative histological and enzyme-histochemical studies on the gingival papillae in periodontosis patients parasitized or not by Tr. tenax and E. gingivalis
Hume JC. 1983	No - 2	Trichomoniasis, Candidiasis and Gardnereila vaginalis Vaginitis as Sexually Transmitted Diseases
Feki A & Molet B. 1982	No - 10	Trichomonas tenax: axenization of another strain.
Feki A et al. 1981	Yes	[Protozoa of the human oral cavity (epidemiological correlations and pathogenic possibilities
Ribaux CL & Magloire H. 1980	No -9	Supplemental data to the ultrastructural study of Trichomonas tenax. Intra-cellular distribution of acid phosphatase
Cambon M et al. 1979	No - 1 and 6	A study of the frequency of protozoa and yeasts isolated from the parodontium of 509 subjects (author's transl)
Ribaux CL. 1979	Yes	Study of an oral protozoan Trichomonas tenax using scanning and transmission electron microscopy.
Cambon M et al. 1979	No - 1 and 6	Oral protozoans and diabetes: study in 117 patients.
Ellamaa MKh & Ryĭgas EM. 1979	No - 7	The induction and disappearance of complement-fixing antibodies in the blood serum of experimental animals under the antigenic action of Trichomonas vaginalis, T. hominis and T. tenax.
Franjola et al. 1978	No - 1	Preliminary investigation in Trichomonas tenax in the city of Valdivia, Chile (author's transl).
Simione FP et al. 1977	No - 2	The use of plastic ampoules for freeze preservation of microorganisms
Diamond LS & Bartgis IL. 1970	No - 2	Entamoeba moshkovskii: Axenic cultivation
Wantland WW & Lauer D. 1970	No - 1	Correlation of Some Oral Hygiene Variables with Age, Sex, and Incidence of Oral Protozoa.
Chandler Smith J. 1968	No - 4	Bibliography on the biochemistry of endoparasites
Jirovec O & Petru M. 1968	No - 5	Trichomonas vaginalis and Trichomoniasis
Kay LW. 1967	No - 9	New drugs
Hoffman H. 1966	No - 5	Oral Microbiology
Schapira HE. 1965	No - 5	Studies on Metronidazole (Flagyl) in the Therapy of Urogenital Trichomoniasis in the Male Patient
Diamond LS. 1964	No - 9	Freeze-preservation of protozoa
Decarneri I & Giannone R. 1964	No - 1	FREQUENCY OF TRICHOMONAS VAGINALIS, TRICHOMONAS TENAX AND ENTAMOEBA GINGIVALIS INFECTIONS AND ABSENCE OF CORRELATION BETWEEN ORAL AND VAGINAL PROTOZOOSES IN ITALIAN WOMEN.
Miligi G et al. 1964	No - 1	THE INCIDENCE OF CARRIERS OF "TRICHOMONAS TENAX" AND OF ENTAMOEBA GINGIVALIS IN SOME ZONES OF THE PROVINCE OF MESSINA.
Kott H & Adler S. 1961	Yes	A serological study of trichomonas sp. parasitic in man
Pipkin AC. 1960	No - 2	Avian embryos and tissue culture in the study of parasitic protozoa. II. Protozoa other than Plasmodium

## Sheet: Reasons for exclusion
Reasons for exclusion
1	Unprecised periodontal parameter (PPD> 3mm) and /or unprecised results of protozoan positivity according samples/
2	Other trichomonas than T.tenax
3	Not human (Animal or other, without no evaluation of periodontal status)
4	Review of littérature
5	No full text available
6	Patients with systemic disease
7	Language
8	No adult population
9	No virulence factor of T. tenax
10	Two studies of same authors with same results
