# Supplementary material for: Assessment of the role of Trichomonas tenax in the etiopathogenesis of human periodontitis: A systematic review
Source: PLoS One. 2019 Dec 17;14(12):e0226266. doi: 10.1371/journal.pone.0226266 (PMC6917263; doi:10.1371/journal.pone.0226266)
Supplement: S3 Table — (XLSX) [file pone.0226266.s003.xlsx]

## Sheet: Quality appraisal tool
S3 Table. Quality assessment of clinical studies included ( based on Newcastle Ottawa Scale)
								Thresholds for categorising studies as of high, intermediate and low quality according to the adapted Newcastle-Ottawa scale:
								High : 7-9 stars
								Intermediate: 4-6 stars
Selection								Low: 1-3 stars
1) Is the case definition adequate?/ Reprenstativeness of the exposed cohort (exposure= intervention)?
a) yes, with independent validation/ truly representative of the average age of population (*)
b) Yes, eg record linkage or based on self reports
c) no description
2) Representativeness of the cases/ Selection of non intervention cohort
a) all eligible cases with outcomes of interest over a defined period of time, all cases in a defined catchment area, or a random sample of those cases (*)
b) potential for selection biases, not satisfying requirements in part a), or not stated
3) Selection of Controls/ Ascertainment of intervention
a) contols were selected from the same source population as the cases/ secure record (*)
b) contols were selected from from a different source population: structured interview
c) no description
4) Definition of Controls/ Demonstration that outcome of interest was not present at start of study
In the case of non surgical treatment, outcome of interest is the absence of protozoan after the therapy
a) no history of disease 'endpoint / Yes(*)
b) no description of source/ no
Comparability
1) Comparability of cases and controls on the basis of the design or analysis
Maximum of 2 stars can be allotted to this category.
Either cases/exposed and controls/non exposed individuals must be matched in the design and/or confounders must be adjusted for in the analysis.
Statements of no differences between groups or that differences were not statistically significant are not sufficient for establishing comparability.
Note: if the odds ratio for the exposure of interest is adjusted for the confounders listed, then the groups will be considered to be comparable on each variable used in the adjustment.
There may be multiple ratings for this item for the different categories of exposure (e.g ever vs. Never, current vs.previous or never) Age=*, other controlled factors= *
a) age
b) sex ratio (Female/male)
c) no information available
Exposure
1) Ascertainment of exposure
a) secure record (*)
b) structured interview xhere blind to case/control status
c) interview not blinded to cas/control status
d) written self report or medical record only
e) no description
2) Same method of ascertainment for case and controls
a) yes (*)
b) no
3) Non-response rate
a) same rate for both group (*)
b) non respondents described
c) rate different and no designation
Outcome
1) Assessment of outcome
a) Independent blind assessment (one star)
b) Record linkage (one star)
c) No description
d)Other
2) Was follow-up long enough for outcomes to occur
a) yes , 1,5 or 2months (*)
b) no
3) Adequacy of follow-up of cohorts
a) Complete follow up- all subject accounted for (*)
b) Time of follow-up
c) No statement

## Sheet: Quality apprasail
	Selection				Comparability		Exposure/Outcome			Total	Quality
Benabdelkader et al. 2019	*	*	*	b	c	*	*	*	c	6	Intermediate
Ferrara et al.	*	*	*	b	c	c	*	*	c	5	Intermediate
Feki et al. 1981	*	*	*	b	c	c	*	*	c	5	Intermediate
Rashidi Maybodi et al. 2016	*	*	*	*	c	c	*	b	c	5	Intermediate
